# Supplementary material for: Stable choice coding in rat frontal orienting fields across model-predicted changes of mind
Source: Nat Commun. 2022 Jun 10;13:3235. doi: 10.1038/s41467-022-30736-3 (PMC9187710; doi:10.1038/s41467-022-30736-3)
Supplement: Supplementary file 4 — Source Data [file 41467_2022_30736_MOESM4_ESM.zip]

Archive with 11 entries (10 files):
- SourceData/
- SourceData/fig3_source_data.mat
- SourceData/fig4_source_data.mat
- SourceData/figS8_source_data.mat
- SourceData/fig1_S1to4_source_data.mat
- SourceData/figS11_source_data.mat
- SourceData/figS7_source_data.mat
- SourceData/figS9_source_data.mat
- SourceData/fig5_source_data.mat
- SourceData/figS10_source_data.mat
- SourceData/fig2_S5to6_source_data.mat
